# Supplementary material for: Predicting individual differences in reading, spelling and maths in a sample of typically developing children: A study in the perspective of comorbidity
Source: PLoS One. 2020 Apr 30;15(4):e0231937. doi: 10.1371/journal.pone.0231937 (PMC7192483; doi:10.1371/journal.pone.0231937)
Supplement: S1 Data — (XLSX) [file pone.0231937.s007.xlsx]

## Sheet: dataset
Participant	Test 1. MT reading test (reading time)	Test 1. MT reading test (accuracy)	Test 2. RAN colours	Test 3. RAN digits	Test 4. Orthographic decoding: Visual-visual Pseudo-word Matching	Test 5. Orthographic decoding: Visual-auditory Pseudo-word Matching	Test 6. Orthographic decoding: Auditory-auditory Pseudo-word Matching	Test 7. "Nonna Concetta" Spelling-to-dictation	Test 8. Single Pseudo-word Repetition	Test 9. Single Pseudo-word Phonemic Segmentation	Test 10. Orthographic Decision	Test 11. Repetition of Pseudo-word Series	Test 13. Written Arithmetic Calculations	Test 12-13. Mental and Written Arithmetic Calculations	Test 14. Dictation of Numbers	Test 15. Arabic Number Reading test	Test 16. Number Order test	Test 17. Arithmetic Facts test	Test 18. Computation Strategies test	Test 19. Computation Procedures (Tabulation and carry)	Test 20. Backward Counting	Test 21. Symbol Search subtest	Test 22. Raven’s Coloured Progressive Matrices	Test 23. Forward Span of Numbers	Test 23. Backward Span of Numbers	Test 24. Verbal Phonemic Fluency test
1	0.39	2	0.46	0.35	1	0	3	3	18	201	21	19	35.38	3	0	0	2	15	14	4	0	34	35	6	5	51
2	0.56	3	0.69	0.44	2	0	6	2	17	218	12	25	38	2	0	0	2	16	12	3	1	26	33	7	5	24
3	0.59	4	0.69	0.46	2	1	14	2	21	198	21	19	54	5	2	6	0	15	4	5	0	24	34	5	3	26
4	0.51	2	0.79	0.49	5	3	2	3	20	180	19	20	33.88	3	0	2	2	12	5	4	3	26	29	5	3	25
5	0.71	3	0.93	0.6	2	0	1	1	19	187	8	22	58.25	1	0	3	0	15	13	0	0	30	35	5	5	43
6	0.58	6	0.9	0.56	2	9	9	5	20	207	23	22	60	1	0	4	2	12	7	0	0	27	33	4	4	25
7	0.56	2	0.74	0.47	1	4	2	1	25	218	20	24	47	2	0	2	1	14	14	2	0	24	36	6	4	35
8	0.44	1	1.06	0.66	0	4	4	0	14	194	10	18	42.75	3	0	1	0	14	14	0	0	24	31	4	4	31
9	0.43	2	0.58	0.43	4	7	15	2	19	192	18	25	29.13	1	0	1	2	15	16	4	1	31	34	4	6	27
10	0.47	3	0.69	0.46	1	6	4	5	16	177	26	22	55.38	6	0	2	2	10	4	1	3	30	31	5	4	28
11	0.4	8	0.77	0.36	1	2	4	7	15	192	26	10	30.5	1	1	7	4	12	15	0	2	31	29	7	3	28
12	0.48	4	0.76	0.42	8	5	13	3	18	154	26	10	25	3	0	1	4	16	16	1	1	29	31	5	2	35
13	0.46	6	0.71	0.48	0	0	5	0	18	198	10	21	40.88	1	0	2	0	16	16	1	3	28	31	4	4	42
14	0.42	1	0.77	0.41	0	3	4	2	16	177	6	22	31.88	1	0	0	2	14	16	0	0	32	33	5	5	34
15	0.4	0	0.7	0.48	0	2	1	0	20	219	3	27	28.13	1	0	0	1	14	15	0	0	24	36	6	6	33
16	0.43	6	0.79	0.5	0	2	4	0	20	201	11	20	38.5	2	0	1	0	14	16	0	1	27	35	6	4	36
17	0.49	7	0.58	0.48	3	3	2	1	18	169	10	19	21.63	2	0	1	3	15	11	2	1	29	33	5	5	44
18	0.4	5	0.65	0.36	3	2	7	3	17	207	8	27	36.75	6	0	2	2	15	9	6	0	32	34	4	4	25
19	0.53	6	0.91	0.49	2	7	9	1	10	116	11	16	33.25	2	0	1	1	15	15	1	1	30	32	4	4	22
20	0.46	2	0.77	0.49	0	0	3	2	20	209	18	23	24.38	1	0	3	0	14	16	0	0	27	32	6	3	37
21	0.55	8	1.09	0.61	6	7	5	3	19	203	26	17	37.5	3	1	1	4	10	10	5	2	23	27	4	4	38
22	0.47	5	0.78	0.55	1	4	6	2	14	182	10	20	36.5	3	1	2	0	16	15	3	0	25	35	4	4	37
23	0.43	5	0.77	0.58	1	7	10	0	17	176	16	14	30.5	2	0	2	3	16	16	0	2	24	34	5	3	10
24	0.45	3	0.77	0.54	0	2	5	0	19	211	8	27	37.38	2	0	0	0	15	15	0	2	25	32	5	4	24
25	0.54	13	0.8	0.45	21	9	16	2	18	170	27	24	45	2	0	3	1	9	13	1	1	31	31	5	3	28
26	0.69	11	0.92	0.61	27	15	18	4	17	184	23	23	53.25	2	0	1	0	12	12	3	3	24	31	5	3	30
27	0.48	4	0.71	0.42	0	4	4	3	16	131	17	17	34.25	2	2	2	2	12	13	4	1	32	32	6	3	36
28	0.51	8	0.59	0.42	0	4	5	2	16	175	16	19	25.5	1	0	3	0	14	15	0	1	36	35	5	4	26
29	0.46	6	0.77	0.48	2	0	5	1	17	195	20	21	40	1	0	2	1	13	16	4	1	25	34	4	3	29
30	0.42	9	0.74	0.42	3	5	3	1	20	207	21	23	44.75	3	0	4	1	14	15	0	4	30	35	6	4	42
31	0.44	9	0.96	0.54	0	2	5	1	18	198	22	18	47.63	3	0	2	2	12	14	0	1	30	33	4	4	28
32	0.52	14	0.68	0.39	2	3	8	7	18	176	19	13	44.88	2	0	1	3	15	10	0	1	32	32	4	3	23
33	0.52	6	0.74	0.42	1	6	5	3	15	166	21	18	41.13	3	8	6	3	12	14	0	5	28	32	4	4	43
34	0.61	14	0.89	0.64	5	11	9	12	18	175	30	11	51.5	7	2	8	3	4	8	0	3	26	29	4	3	22
35	0.63	10	0.96	0.56	3	4	5	3	5	152	23	13	40	2	0	2	2	14	13	1	1	29	36	5	4	31
36	0.58	8	0.81	0.59	2	3	5	3	22	212	21	26	68.38	6	0	1	1	15	9	1	0	22	35	5	4	38
37	0.4	4	0.52	0.39	2	2	4	4	20	216	6	20	25.75	1	0	0	0	16	15	0	1	31	32	6	5	41
38	0.44	3	0.8	0.54	0	2	4	2	20	209	10	22	37	3	0	0	0	16	15	1	0	30	34	5	3	40
39	0.58	11	0.63	0.52	0	3	4	5	17	187	26	12	54.13	3	0	0	3	14	14	0	1	26	33	5	5	29
40	0.85	15	0.95	0.57	4	10	8	3	16	196	33	16	54.9	6	2	7	3	11	5	3	2	25	26	5	4	24
41	0.57	12	0.97	0.45	1	4	11	7	19	129	23	4	37.38	6	0	3	2	11	10	1	1	24	31	5	3	33
42	0.57	5	0.59	0.42	1	4	3	2	17	166	18	22	41.75	0	0	0	0	15	16	1	1	29	34	5	4	36
43	0.43	3	0.68	0.41	0	3	8	1	22	199	5	21	25.5	3	0	0	0	16	15	0	0	38	35	4	4	55
44	0.57	8	0.63	0.5	0	0	4	3	22	203	18	16	35.38	0	0	1	0	15	14	5	2	28	32	4	2	34
45	0.38	4	0.58	0.45	1	5	6	5	22	209	6	22	29.13	2	0	0	0	16	16	1	0	39	36	6	4	42
46	0.46	4	0.65	0.43	6	0	4	4	17	180	13	16	30.13	2	0	1	2	16	13	4	2	28	30	5	3	41
47	0.46	4	0.81	0.59	0	0	4	0	18	199	4	19	31.38	0	0	1	0	16	16	0	2	26	35	4	4	33
48	0.41	5	0.58	0.34	1	1	7	2	20	194	10	21	17.5	3	1	0	0	16	16	0	1	34	34	5	4	39
49	0.44	2	0.72	0.45	0	1	6	3	15	214	18	19	54.13	2	0	1	2	14	14	0	4	31	34	5	5	25
50	0.59	29	0.7	0.49	3	10	5	5	18	196	23	20	46.1	1	0	0	1	15	13	0	4	27	36	5	2	55
51	0.4	4	0.67	0.49	0	0	5	1	21	215	7	28	40.63	2	0	0	1	16	16	0	0	35	36	6	6	29
52	0.55	7	0.66	0.53	2	10	5	1	14	194	29	23	40.5	3	0	1	1	11	15	0	0	23	36	4	2	31
53	0.39	6	0.68	0.4	2	2	4	5	21	180	11	24	50.75	1	0	1	1	15	14	0	1	23	34	5	4	37
54	0.43	9	0.56	0.32	2	1	11	7	14	204	17	19	30.13	4	0	1	2	15	14	0	2	27	30	5	5	50
55	0.52	7	0.79	0.44	2	3	3	4	19	176	26	15	44.75	4	1	2	1	12	12	3	2	32	32	6	5	32
56	0.55	6	0.79	0.49	0	4	7	3	10	194	13	12	36.38	3	0	1	2	15	15	4	0	27	31	6	3	33
57	0.46	7	0.63	0.5	0	2	6	1	15	200	13	25	47.75	3	0	1	1	13	13	1	0	31	34	6	4	52
58	0.41	0	0.57	0.43	1	1	5	2	18	207	9	24	29.63	1	0	0	0	14	15	3	0	28	35	5	4	32
59	0.39	15.5	0.79	0.47	2	2	7	3	18	194	8	19	39.8	4	1	1	3	14	5	3	2	24	26	5	4	42
60	0.5	6	0.81	0.55	1	2	5	2	10	146	9	13	30	0	0	1	0	16	15	4	0	29	31	5	4	22
61	0.46	3	0.68	0.47	0	1	4	3	19	223	21	27	26.63	1	0	0	0	16	16	0	0	32	34	5	6	36
62	0.52	3	0.97	0.5	2	3	5	5	16	193	18	8	43.25	5	0	2	6	12	14	1	1	25	31	4	4	13
63	0.45	5	0.72	0.46	1	4	8	3	18	199	12	23	38.1	2	0	0	1	16	14	3	0	18	33	7	4	25
64	0.45	14	0.78	0.4	0	2	13	5	19	212	13	23	48.13	0	0	3	2	13	14	6	1	30	34	4	4	42
65	0.42	11	0.57	0.37	5	3	12	1	11	121	19	19	38.88	3	1	4	3	15	15	0	2	30	25	4	3	28
66	0.52	9	0.63	0.41	0	1	5	5	14	202	18	18	56.25	6	1	2	2	16	4	0	0	23	29	5	4	28
67	0.39	4	0.69	0.49	1	2	4	2	18	194	11	22	37.25	2	0	0	1	15	15	1	1	31	35	4	3	34
68	0.69	15	1.05	0.54	3	11	4	6	19	175	22	14	47.75	4	0	1	4	13	8	2	3	25	29	5	3	37
69	0.43	4	0.75	0.4	2	4	9	3	17	204	25	23	55.25	3	2	0	5	14	14	1	0	24	33	5	4	34
70	0.37	1	0.64	0.36	1	3	3	2	16	195	20	18	42.25	2	0	3	3	15	15	0	1	31	29	7	4	32
71	0.36	5	0.63	0.36	4	2	7	0	15	196	13	24	47.25	3	2	3	2	14	14	3	1	31	31	4	2	43
72	0.47	2	0.74	0.41	6	10	20	6	21	196	25	19	69.63	3	2	3	1	14	12	0	0	29	31	4	3	21
73	0.45	7	0.8	0.5	1	3	5	3	20	204	15	22	46.1	1	0	1	2	15	11	0	0	17	33	5	2	33
74	0.67	5	0.84	0.52	0	2	3	4	19	210	22	14	39.38	3	0	2	1	15	6	2	2	24	31	4	2	30
75	0.6	2	0.99	0.48	3	5	3	8	22	173	21	19	37.5	6	0	2	2	14	15	1	1	35	29	6	4	28
76	0.37	4	0.68	0.37	1	0	7	2	19	191	21	27	29.25	2	3	0	2	15	14	5	1	30	28	6	4	42
77	0.55	6	0.74	0.64	5	1	5	12	16	196	31	16	57	2	1	1	3	11	14	1	1	31	32	4	3	25
78	0.45	6	0.87	0.47	6	4	4	3	21	222	16	20	42.75	2	0	0	0	12	13	6	2	26	30	5	3	13
79	0.38	11	1.07	0.67	2	2	6	2	22	217	6	12	37.63	2	0	0	2	14	9	4	2	18	33	5	3	29
80	0.51	5	0.69	0.42	0	2	5	4	19	207	22	24	26.38	1	0	0	2	13	10	1	3	33	34	5	5	35
81	0.45	3	0.93	0.38	2	9	11	4	18	209	22	23	19.38	2	0	2	2	15	15	4	2	25	32	7	4	30
82	0.47	2	0.85	0.41	3	10	12	2	10	175	19	19	36.75	2	0	4	2	14	15	5	0	30	28	4	5	31
83	0.42	2	0.81	0.48	0	5	4	1	20	206	3	21	48.75	0	0	4	0	16	16	6	1	30	36	5	3	40
84	0.42	6	0.51	0.39	0	0	8	1	21	209	8	28	26.25	3	0	2	0	15	16	2	1	27	36	6	3	36
85	0.51	7	1.1	0.46	3	2	5	2	15	206	22	24	30.5	3	0	2	0	14	12	0	2	23	30	4	3	22
86	0.45	3	0.61	0.34	0	1	2	5	16	207	15	21	38.25	4	0	2	0	16	15	2	1	26	34	4	4	44
87	0.49	4	0.97	0.57	1	7	8	1	18	188	14	19	38.5	5	0	6	2	14	15	0	0	30	32	5	3	29
88	0.44	8	0.77	0.4	0	3	2	4	22	197	23	22	35.88	6	0	0	2	16	15	0	0	32	30	5	2	31
89	0.37	33.5	0.69	0.45	8	6	7	2	13	149	15	13	17.5	4	0	2	0	16	16	5	2	16	27	5	3	35
90	0.45	6	0.96	0.56	4	3	17	2	14	210	22	17	60.5	5		1	2	8	13	7	0	27	34	4	4	35
91	0.95	16.5	0.82	0.62	9	11	18	8	8	150	33	10	90	8		4	3	1	7	6	2	21	32	4	3	28
92	0.69	11	0.74	0.52	15	29	23	4	8	131	30	8	69.8	6		8	3	4	7	4	1	22	28	5	3	28
93	0.71	5	1.23	0.78	2	10	12	3	11	179	13	15	56.88	3		1	1	11	12	6	0	23	34	4	3	15
94	0.41	4	0.66	0.52	0	1	2	1	21	222	14	28	35.5	0		1	0	13	15	5	0	27	36	6	4	20
95	0.62	5	0.99	0.81	1	3	2	0	17	194	19	17	90.88	6		3	3	7	14	5	1	25	36	5	3	15
96	0.76	6	1.14	0.58	1	25	27	3	9	167	25	9	73.75	6		2	4	8	12	5	2	28	25	4	3	29
97	0.73	11	0.98	0.57	0	14	9	3	8	129	19	6	41.63	2		3	3	8	9	2	1	25	24	5	2	11
98	0.38	3	1.27	0.96	0	4	7	0	13	210	4	28	32.88	0		0	0	16	16	6	0	32	34	6	7	32
99	0.56	6	0.84	0.55	11	6	4	2	19	191	20	17	35.25	3		3	3	13	12	6	2	30	28	5	2	23
100	0.63	1	0.98	0.84	3	11	11	4	6	165	20	17	44.75	4		1	2	5	15	3	0	27	30	4	4	23
101	0.52	7	0.95	0.69	4	5	7	6	10	171	20	17	48.88	1		2	2	3	15	7	1	21	35	5	3	16
102	0.51	5	0.76	0.47	1	2	8	1	10	157	26	19	64.75	2		1	2	12	10	5	0	26	34	5	4	18
103	0.5	1	0.78	0.83	0	2	5	3	11	194	24	19	45.38	2		0	2	12	12	4	0	28	28	4	3	27
104	0.35	0	0.58	0.39	0	4	2	2	22	215	8	22	33	2		0	0	15	13	6	1	36	31	6	4	33
105	0.6	11	0.78	0.51	2	6	6	0	11	177	26	14	38.88	3		1	3	14	9	0	0	24	29	4	4	15
106	0.66	5	1.16	0.66	2	7	11	8	13	184	28	16	56.38	7		2	7	9	5	9	1	27	27	6	4	31
107	0.71	9	0.93	0.57	2	11	12	1	15	198	27	18	41.63	3		1	2	10	9	5	2	25	33	5	4	23
108	0.67	5	0.67	0.49	0	4	1	2	19	202	22	11	50.63	1		1	0	13	9	0	0	21	32	5	4	36
109	0.64	3	1.3	1	1	13	7	1	7	181	15	16	52.25	1		0	0	5	14	6	0	25	34	4	3	18
110	0.4	0	0.83	0.69	1	2	7	2	16	192	9	23	42.25	2		2	2	13	11	0	0	23	31	6	3	26
111	0.4	2	0.92	0.47	5	2	3	1	12	184	20	18	31.63	2		3	3	14	8	1	0	28	29	6	3	29
112	0.35	1	0.61	0.42	9	7	8	2	17	205	13	22	31.25	0		0	2	16	14	0	0	29	34	6	4	26
113	0.35	1	0.96	0.52	0	7	4	0	8	180	12	23	69.38	2		3	2	10	14	2	0	26	33	7	4	30
114	0.49	4	0.79	0.38	1	1	7	3	13	181	21	13	33.88	1		1	3	12	8	0	0	26	33	5	4	18
115	0.48	12	0.79	0.53	4	7	5	2	16	168	27	16	51	5		0	3	7	6	1	1	23	31	6	3	18
116	0.47	2	0.55	0.34	1	1	5	0	21	209	23	22	32.88	1		2	2	13	15	0	0	32	33	6	4	28
117	0.57	3	0.75	0.65	1	8	9	2	13	174	18	17	60.5	2		0	2	13	6	4	1	22	34	4	2	17
118	0.57	7	0.86	0.57	3	7	11	1	16	189	23	17	47.5	3		2	2	14	10	0	3	26	31	5	3	31
119	0.54	4	0.62	0.35	11	8	23	3	15	147	29	18	44.13	7		0	2	13	12	2	1	24	31	5	3	29
120	0.55	0	0.64	0.43	2	2	5	2	17	207	19	25	40	2		1	2	12	10	1	0	25	34	5	3	31
121	0.41	6	0.75	0.41	0	11	12	3	15	206	13	20	34.5	1		1	2	15	16	1	0	27	34	7	4	27
122	0.45	2	0.61	0.41	0	12	6	3	9	166	29	10	37.25	2		0	2	13	10	1	1	26	34	4	4	32
123	0.54	2	0.72	0.56	1	13	28	0	12	191	17	20	43.5	2		2	2	15	8	1	0	23	31	5	4	27
124	0.37	2	0.87	0.41	2	4	10	4	13	202	18	12	34.75	5		0	0	15	15	9	0	27	32	5	4	29
125	0.36	1	0.75	0.42	1	6	20	1	9	182	17	12	37	2		0	1	15	15	3	0	28	29	4	3	31
126	0.48	5	0.69	0.49	0	35	23	1	4	136	17	7	31.38	5		0	0	11	15	2	0	23	33	4	3	32
127	0.42	2	0.54	0.39	0	3	19	0	13	180	9	22	28.63	5		1	1	14	14	1	0	34	34	5	5	43
128	0.59	3	0.73	0.48	1	17	10	1	4	151	18	16	40.25	1		2	1	16	15	0	0	27	28	5	2	21
129	0.66	6	0.62	0.4	2	10	16	6	7	156	30	11	50.13	3		2	2	11	9	0	1	30	32	6	3	21
